# Supplementary material for: Short Interpregnancy Interval Following a Multifetal Pregnancy: Maternal and Neonatal Outcomes
Source: J Clin Med. 2023 Mar 29;12(7):2576. doi: 10.3390/jcm12072576 (PMC10094927; doi:10.3390/jcm12072576)
Supplement: Supplementary file 1 [file jcm-12-02576-s001.zip]

Archive with 1 entries (1 files):
- jcm-2186521-supplementary.pdf
